# Supplementary material for: High rates of deferring antiretroviral treatment for patients with HIV and substance use disorders: Results from a national sample of HIV physicians in Ukraine
Source: PLoS One. 2024 Jul 19;19(7):e0305086. doi: 10.1371/journal.pone.0305086 (PMC11259278; doi:10.1371/journal.pone.0305086)
Supplement: S1 File — (XLS) [file pone.0305086.s003.xls]

## Sheet: ART Responses - 168 Responses -
StartDate	EndDate	Status	IPAddress	Progress	Duration (in seconds)	Finished	RecordedDate	ResponseId	RecipientLastName	RecipientFirstName	RecipientEmail	ExternalReference	LocationLatitude	LocationLongitude	DistributionChannel	UserLanguage	Agree_to_participate	MD	ART	Sex	Age	Ethnicity	Ethnicity_3_TEXT	Religiosity_2	Residence	Residence_duration#1_1	Residence_duration#2_1	Practice	Practice_duration#1_1	Practice_duration#2_1	Training_location	Training_location_1_TEXT	Specialty	Specialty_12_TEXT	Start_year_1	Oblast	City_2	Practice_type	Venue	Venue_7_TEXT	Venue_type	Venue_type_6_TEXT	Patient_care_1	HIV_care_1	Patients_week	Weeks_month	HIV_percentage_1	Percentage_on_ART_1	Visits_prior_to_ART
2017-10-25 06:33:00	2017-10-25 07:09:00	IP Address	109.227.117.76	100	2175	TRUE	2017-10-25 07:09:00	R_2cCOwQKh6bPDmjN					49.4285	32.0621	anonymous	RU	Agree	Yes	Yes	Female	57	Ukrainian		6	No			No			In Ukraine		Pediatrics		1983	Cherkaska	_¤_µ„Û_¼_¡„„„Ü	Urban	Specialized AIDS Center		Public Hospital		69	96	45	4	96	91	2 additional visits
2017-11-13 05:09:00	2017-11-13 05:34:00	IP Address	46.201.178.28	100	1518	TRUE	2017-11-13 05:34:00	R_24FQsEFkaHrzn6q					49.4285	32.0621	anonymous	RU	Agree	Yes	Yes	Female	38	Ukrainian		7	No			No			In Ukraine		Infectious Disease		2002	Cherkaska	___¡___µ___¼_¡	Urban	Multi-Specialty or Hospital Based		Public Hospital		70	35	45	4	18	61	3 additional visits
2017-11-13 05:20:00	2017-11-13 06:02:00	IP Address	46.201.179.140	100	2531	TRUE	2017-11-13 06:02:00	R_1gTPd9UAJ6M73QO					50.45	30.5233	anonymous	RU	Agree	Yes	Yes	Female	58	Ukrainian		4	No			No			In Ukraine		Infectious Disease		1982	Cherkaska	_á___È__„â______„ö_¡	Urban	Multi-Specialty or Hospital Based		Public Hospital		91	72	150	4	41	61	‰ä´ 5 additional visits
2017-10-24 03:57:00	2017-10-24 04:27:00	IP Address	46.200.169.42	100	1840	TRUE	2017-10-24 04:27:00	R_1Qbjdm4SM3H88E4					51.5055	31.2849	anonymous	RU	Agree	Yes	Yes	Female	47	Ukrainian		6	No			No			In Ukraine		Infectious Disease		1994	Chernigivska	_____á_µ_È_µ„	Rural	Multi-Specialty or Hospital Based		Public Hospital		80	100	25	4	100	71	3 additional visits
2017-10-25 05:37:00	2017-10-25 06:01:00	IP Address	37.53.255.200	100	1429	TRUE	2017-10-25 06:01:00	R_2rOBYj59tFHpIee					51.5055	31.2849	anonymous	RU	Agree	Yes	Yes	Male	50	Ukrainian		4	No			No			In Ukraine		Infectious Disease		1996	Chernigivska	_________„Û___«-_Á_µ___µ„Û„_¼_ü__	Urban	Multi-Specialty or Hospital Based		Public Hospital		80	81	75	4	50	82	2 additional visits
2017-10-26 05:34:00	2017-10-26 06:23:00	IP Address	94.179.14.124	100	2975	TRUE	2017-10-26 06:23:00	R_2PhCra1LaZjEGbF					49.9808	36.2527	anonymous	RU	Agree	Yes	Yes	Female	44	Ukrainian		2	No			No			In Ukraine		Therapist		1998	Chernigivska	_¤_µ„Û___ü______	Urban	Specialized AIDS Center		Public Hospital		70	100	175	4	100	82	2 additional visits
2017-11-06 11:56:00	2017-11-06 12:48:00	IP Address	188.163.21.77	100	3126	TRUE	2017-11-06 12:48:00	R_271iiiEmzNcNXLO					51.5055	31.2849	anonymous	RU	Agree	Yes	Yes	Female	28	Ukrainian		7	No			No			In Ukraine		Infectious Disease		2012	Chernigivska	„à_µ„Û___ü______	Urban	Specialized AIDS Center		Public Hospital		60	39	45	4	85	96	3 additional visits
2017-11-09 07:20:00	2017-11-09 07:35:00	IP Address	46.200.169.173	100	875	TRUE	2017-11-09 07:35:00	R_3lVr68B6EZJ2Rl3					51.5055	31.2849	anonymous	RU	Agree	Yes	Yes	Female	47	Ukrainian		5	No			No			In Ukraine		Infectious Disease		1994	Chernigivska	_____á_µ_È_µ„	Rural	Multi-Specialty or Hospital Based		Public Hospital		90	100	40	4	92	74	3 additional visits
2017-11-03 02:15:00	2017-11-03 02:44:00	IP Address	176.120.33.178	100	1732	TRUE	2017-11-03 02:44:00	R_2Vqncxuleq8gYzc					48.2915	25.9403	anonymous	RU	Agree	Yes	Yes	Male	39	Ukrainian		8	No			No			In Ukraine		Other (please specify):	_¥_À„Ð_«_µ__„Ð___È____„Ð„, ___Ñ__	2008	Chernyvetska	_¤_µ„Û__„Ð__„ „Ð	Urban	Specialized AIDS Center		Public Hospital		39	34	15	4	90	92	2 additional visits
2017-11-03 08:47:00	2017-11-03 09:14:00	IP Address	176.120.33.178	100	1622	TRUE	2017-11-03 09:14:00	R_3qyAo9AFC8jSOIl					48.2915	25.9403	anonymous	RU	Agree	Yes	Yes	Male	34	Ukrainian		8	No			No			In Ukraine		Infectious Disease		2011	Chernyvetska	_¤_µ„Û______„ „Ü	Urban	Specialized AIDS Center		Public Hospital		49	92	100	4	92	35	1 additional visit
2017-11-03 10:26:00	2017-11-03 11:35:00	IP Address	176.120.53.173	100	4124	TRUE	2017-11-03 11:35:00	R_3rVqo9W5e7j9s0G					48.2915	25.9403	anonymous	RU	Agree	Yes	Yes	Male	33	Ukrainian		7	No			No			In Ukraine		Infectious Disease		2009	Chernyvetska	_¤_µ„Û______„ _ü	Urban	Specialized AIDS Center		Public Hospital		70	70	40	4	100	45	2 additional visits
2017-08-01 04:23:00	2017-08-01 05:11:00	IP Address	91.142.174.50	100	2875	TRUE	2017-08-01 05:11:00	R_22EoS475yjcApq4					50.4333	30.5167	anonymous	RU	Agree	Yes	Yes	Female	59	Ukrainian		4	No			No			In Ukraine		Pediatrics			Dniprovska	__„Û_ü______ _Ê____	Urban	Specialized AIDS Center		Public Hospital	___µ__„â„Û _Á_Ù_÷_Ó	82	95	60	4	91	89	3 additional visits
2017-10-24 06:48:00	2017-10-24 07:28:00	IP Address	193.176.251.165	100	2389	TRUE	2017-10-24 07:28:00	R_2f3dXQJyNHB1ydT					48.463	35.039	anonymous	RU	Agree	Yes	Yes	Female	43	Ukrainian		1	No			No			In Ukraine		Infectious Disease		1994	Dniprovska	_Ó___µ_À„Û, ___¡___µ__„_¼___µ	Urban	Specialized AIDS Center		Public Hospital	_Ò__„Û___«„_¼_¡„ _±___È„Î___ü„ _¡, _¼___È_____ü„	80	70	120	4	85	60	1 additional visit
2017-10-24 23:42:00	2017-10-25 01:19:00	IP Address	193.200.32.116	100	5786	TRUE	2017-10-25 01:19:00	R_1kIB7xfGlDLkXXL					48.463	35.039	anonymous	RU	Agree	Yes	Yes	Female	37	Ukrainian		5	Yes	5	0	No			In Ukraine		Infectious Disease		2004	Dniprovska	_Ó___µ_À„Û	Rural	Multi-Specialty or Hospital Based		Public Hospital		50	80	60	4	80	81	2 additional visits
2017-10-25 01:34:00	2017-10-25 02:20:00	IP Address	193.19.240.6	100	2785	TRUE	2017-10-25 02:20:00	R_1FFCIqG7QDLOLtO					48.463	35.039	anonymous	RU	Agree	Yes	Yes	Female	45	Ukrainian		1	No			No			In Ukraine		Infectious Disease		1977	Dniprovska	_Õ_µ„Û„É___«___µ_À„Û____„_¼	Urban	Multi-Specialty or Hospital Based		Public Hospital		49	98	60	4	98	45	1 additional visit
2017-10-25 02:37:00	2017-10-25 04:07:00	IP Address	178.95.215.164	100	5381	TRUE	2017-10-25 04:07:00	R_6L0nsCVbz8ee46t					50.45	30.5233	anonymous	RU	Agree	Yes	Yes	Male	31	Ukrainian		1	No			No			In Ukraine		Infectious Disease		2011	Dniprovska	__„Û_ü______ _Ê____	Urban	Multi-Specialty or Hospital Based		Public Hospital		29	100	175	4	91	76	3 additional visits
2017-10-26 10:31:00	2017-10-26 11:05:00	IP Address	5.248.105.251	100	1998	TRUE	2017-10-26 11:05:00	R_2E5cQneQeooqkGM					50.45	30.5233	anonymous	RU	Agree	Yes	Yes	Female	59	Ukrainian		3	No			No			In Ukraine		Pediatrics		1981	Dniprovska	__„Û_ü______ _Ê____	Urban	Specialized AIDS Center		Public Hospital	_¼______„Ä___¡_È„Î_____µ „Ä„à„Û_µ_¦_«_µ___ü_µ	80	85	100	4	86	88	3 additional visits
2017-10-24 21:22:00	2017-10-26 13:44:00	IP Address	93.76.59.71	100	145338	TRUE	2017-10-26 13:44:00	R_AnsTR1OvVHbGeqd					48.463	35.039	anonymous	RU	Agree	Yes	Yes	Female	54	Ukrainian		8	No			No			In Ukraine		Infectious Disease		1997	Dniprovska	_Ó___µ_À„Û	Urban	Specialized AIDS Center		Public Hospital		51	100	100	4	100	50	3 additional visits
2017-11-02 12:53:00	2017-11-02 13:16:00	IP Address	89.38.99.80	100	1400	TRUE	2017-11-02 13:16:00	R_3s4hs87a0Phnh0A					52.3824	4.89951	anonymous	RU	Agree	Yes	Yes	Female	38	Ukrainian		4	No			No			In Ukraine		Infectious Disease		2001	Dniprovska	_Ó___µ_À„Û	Urban	Specialized AIDS Center		Public Hospital		70	60	60	4	92	80	3 additional visits
2017-11-02 23:20:00	2017-11-02 23:51:00	IP Address	193.110.21.253	100	1853	TRUE	2017-11-02 23:51:00	R_3LbZGcn3HJ8Tam8					48.463	35.039	anonymous	RU	Agree	Yes	Yes	Female	49	Ukrainian		6	No			No			In Ukraine		Infectious Disease		1993	Dniprovska	___________„_¼____„_¼	Urban	Specialized AIDS Center		Public Hospital		90	84	90	4	96	72	2 additional visits
2017-11-03 02:51:00	2017-11-03 03:33:00	IP Address	193.176.251.165	100	2512	TRUE	2017-11-03 03:33:00	R_1E56jPllgWklxnv					48.463	35.039	anonymous	RU	Agree	Yes	Yes	Female	43	Ukrainian		3	No			No			In Ukraine		Infectious Disease		2004	Dniprovska	_Ó___µ_À„Û, ___¡___µ__„_¼___µ	Urban	Other/Multiple Locations (please specify):	_Á_Ù_÷_Ó „ _µ__„â„Û, _÷__	Public Hospital	_Ò__„„Ä_«. _±___È„Î___ü„ _¡, _¼___È_____ü„	85	80	120	4	95	65	1 additional visit
2017-11-03 10:08:00	2017-11-03 13:28:00	IP Address	46.165.253.89	100	12047	TRUE	2017-11-03 13:28:00	R_2tchBIRUdjcysmR					51.2993	9.491	anonymous	RU	Agree	Yes	Yes	Male	35	Ukrainian		6	No			No			In Ukraine		Infectious Disease		2005	Dniprovska	__„Û_ü______ _Ê____	Urban	Specialized AIDS Center		Public Hospital		86	80	80	4	80	74	3 additional visits
2017-11-07 04:15:00	2017-11-07 04:54:00	IP Address	178.93.196.29	100	2359	TRUE	2017-11-07 04:54:00	R_3KHDHshHgCx0gHw					50.45	30.5233	anonymous	RU	Agree	Yes	Yes	Female	65	Ukrainian		3	No			No			In Ukraine		Pediatrics		1977	Dniprovska	_À_¡___È____„Û_¡_«	Urban	Specialized AIDS Center		Public Hospital		80	91	50	4	80	61	2 additional visits
2017-11-09 12:51:00	2017-11-09 13:31:00	IP Address	37.229.1.199	100	2414	TRUE	2017-11-09 13:31:00	R_2CmmNSS8bonFzq3					48.463	35.039	anonymous	RU	Agree	Yes	Yes	Female	44	Ukrainian		5	No			No			In Ukraine		Infectious Disease		1997	Dniprovska	_Ó___µ_À„Û	Urban	Multi-Specialty or Hospital Based		Public Hospital		50	10	15	4	10	80	2 additional visits
2017-11-10 09:48:00	2017-11-10 10:34:00	IP Address	194.44.25.3	100	2719	TRUE	2017-11-10 10:34:00	R_2txjgvy6amVIYZJ					48.463	35.039	anonymous	RU	Agree	Yes	Yes	Female	50	Ukrainian		5	Yes	19	0	No			Other (please, specify):	_Ê__„„_ü„	Infectious Disease		1993	Dniprovska	__„Û_ü______ _Ê____	Urban	Multi-Specialty or Hospital Based		Public Hospital		84	95	15	4	98	70	1 additional visit
2017-10-25 11:55:00	2017-10-25 12:48:00	IP Address	46.98.253.209	93	3134	FALSE	2017-11-25 11:48:00	R_2D2fNlIi7M9VcCh							anonymous	RU	Agree	Yes	Yes	Female	34	Ukrainian		6	No			No			In Ukraine		Infectious Disease		2008	Dniprovska	_Ó___µ_À„Û	Urban	Specialized AIDS Center		Public Hospital		49	49	60	4	94	95	2 additional visits
2017-12-09 01:47:00	2017-12-09 03:04:00	IP Address	91.142.174.50	100	4640	TRUE	2017-12-09 03:04:00	R_1QsxPsUacnhEaDc					50.4333	30.5167	anonymous	RU	Agree	Yes	Yes	Female	37	Ukrainian		5	No			No			In Ukraine		Infectious Disease		2005	Dniprovska	___¡___µ__„_¼___µ	Urban	Primary Care or Family Medicine		Public Hospital		92	96	100	4	97	46	2 additional visits
2017-12-09 01:58:00	2017-12-09 03:05:00	IP Address	91.142.174.50	100	4032	TRUE	2017-12-09 03:05:00	R_33dnSHwQaGi22i3					50.4333	30.5167	anonymous	RU	Agree	Yes	Yes	Female	42	Ukrainian		6	No			No			In Ukraine		Infectious Disease		2006	Dniprovska	___ü_¼___À___È„Î	Urban	Specialized AIDS Center		Public Hospital		82	100	100	4	100	75	4 additional visits
2017-11-02 22:42:00	2017-11-02 23:04:00	IP Address	91.193.128.52	93	1342	FALSE	2017-12-22 08:53:00	R_R7Xca91gwWGeWit							anonymous	RU	Agree	Yes	Yes	Female	33	Ukrainian		7	No			No			In Ukraine		Infectious Disease		2009	Dniprovska	_Ó___µ_À„Û	Urban	Specialized AIDS Center		Public Hospital		50	100	75	4	100	98	1 additional visit
2017-11-02 13:01:00	2017-11-02 13:35:00	IP Address	176.108.8.15	89	2054	FALSE	2017-12-22 08:53:00	R_233k1x7PK96VkBC							anonymous	RU	Agree	Yes	Yes	Male	56	Ukrainian		2	Yes	15	0	Yes	13	0	In Ukraine		Other (please specify):	__„â_ü_á_ü_¡„â„Û_ü„	1985	Dniprovska	_Ù_¡___È____„Û_¡_«	Urban	Other/Multiple Locations (please specify):	_Ù„Û__„â_ü____„â„Ä_±_µ„Û_¼„Ä_È_µ_á__ _«_ü„_À_¡__„_µ„Û	Public Hospital		75	25	15	4	34	75	2 additional visits
2018-02-20 01:31:00	2018-02-20 03:23:00	IP Address	91.142.174.50	100	6769	TRUE	2018-02-20 03:23:00	R_25jk5b53p22DNWF					50.4547	30.5238	anonymous	RU	Agree	Yes	Yes	Female	46	Ukrainian		3	No			No			In Ukraine		Infectious Disease		1996	Dniprovska	_Ó___µ_À„Û	Urban	Multi-Specialty or Hospital Based		Public Hospital		45	71	80	4	71	70	1 additional visit
2018-02-20 01:32:00	2018-02-20 03:25:00	IP Address	91.142.174.50	100	6777	TRUE	2018-02-20 03:25:00	R_sp2pagCDC4SVXdT					50.4547	30.5238	anonymous	RU	Agree	Yes	Yes	Male	29	Ukrainian		1	No			No			In Ukraine		Infectious Disease		2013	Dniprovska	_Ó___ü_À„Û__	Urban	Specialized AIDS Center		Public Hospital		61	72	150	4	96	81	2 additional visits
2017-10-24 08:24:00	2017-10-24 08:44:00	IP Address	94.178.13.93	100	1173	TRUE	2017-10-24 08:44:00	R_10rCIvsAWG01gsV					48.463	35.039	anonymous	RU	Agree	Yes	Yes	Female	45	Ukrainian		5	No			No			In Ukraine		Other (please specify):	„ã„â_ü_á_ü_¡„â„Û_ü„	1997	Donetska	__„Û_¡___¡„â__„Û„_¼	Urban	Other/Multiple Locations (please specify):	_Ù„Û__„â_ü____„â„Ä_±_µ„Û_¼„Ä_È_µ_á__„Ü__ _«_ü„_À_¡__„_µ„Û	Public Hospital		81	71	10	4	49	96	1 additional visit
2017-10-24 08:51:00	2017-10-24 09:10:00	IP Address	87.76.238.197	100	1132	TRUE	2017-10-24 09:10:00	R_1nTQ7L8fsk5VWbk					47.9917	37.7759	anonymous	RU	Agree	Yes	Yes	Male	37	Ukrainian		4	No			No			In Ukraine		Infectious Disease		2006	Donetska	__„Û_¡___¡„â__„Û„_¼	Urban	Specialized AIDS Center		Public Hospital		18	19	100	4	95	65	2 additional visits
2017-10-25 05:25:00	2017-11-10 00:32:00	IP Address	94.178.198.24	100	1368413	TRUE	2017-11-10 00:32:00	R_2uWGRVNtPOJu9QT					50.45	30.5233	anonymous	RU	Agree	Yes	Yes	Female	46	Ukrainian		7	No			No			In Ukraine		Infectious Disease		1995	Donetska	__ü_¼___È_¡_µ___¼_¡	Urban	Multi-Specialty or Hospital Based		Public Hospital		100	100	38	4	100	69	1 additional visit
2017-11-10 10:47:00	2017-11-10 11:55:00	IP Address	46.160.123.205	100	4066	TRUE	2017-11-10 11:55:00	R_1IiaxSLzI3chQeL					47.9917	37.7759	anonymous	RU	Agree	Yes	Yes	Female	44	Ukrainian		6	Yes	0	7	Yes	0	1	In Ukraine		Infectious Disease		1998	Donetska	_Ï_¡„Û_ü„Ä_À___È„Î	Urban	Specialized AIDS Center		Public Hospital		88	100	150	4	100	75	0 additional visits (will suggest ART initiation on the same day
2017-12-09 01:51:00	2017-12-09 02:57:00	IP Address	91.142.174.50	100	3941	TRUE	2017-12-09 02:57:00	R_szDo2GQ5xV8CQvv					50.4333	30.5167	anonymous	RU	Agree	Yes	Yes	Female	53	Ukrainian		7	No			No			In Ukraine		Infectious Disease		2013	Donetska	__„Û_¡___¡„â__„Û„_¼	Urban	Multi-Specialty or Hospital Based		Public Hospital		55	50	90	4	97	74	1 additional visit
Start Date	End Date	Response Type	IP Address	Progress	Duration (in seconds)	Finished	Recorded Date	Response ID	Recipient Last Name	Recipient First Name	Recipient Email	External Data Reference	Location Latitude	Location Longitude	Distribution Channel	User Language	Agreement to Participate I have read the above information and I understand the nature and purpose of the study, and I agree to participate in this study.	Do you have a diploma as a Medical Doctor (MD)?	Have you prescribed antiretroviral to an HIV+ patient in the last 12 months?	What is your gender:	What is your age (number of years):	Ethnicity - Selected Choice	Ethnicity - Other (specify): - Text	On a scale from 1 to 9, how religious are you? - I am:	Have you ever lived outside of Ukraine? (for more than 6 months)	What is the TOTAL length of time you have lived outside of Ukraine? - Years - Choose:	What is the TOTAL length of time you have lived outside of Ukraine? - Months - Choose:	Have you ever worked in the health care field outside of Ukraine?	What is the TOTAL length of time you have worked in the health care field outside of Ukraine? - Years - Choose	What is the TOTAL length of time you have worked in the health care field outside of Ukraine? - Months - Choose	Where did you complete your basic medical school training? - Selected Choice	Where did you complete your basic medical school training? - Other (please, specify): - Text	Please select your specialty: - Selected Choice	Please select your specialty: - Other (please specify): - Text	In what year did you start practicing medicine independently? - Choose	In which region/oblast do you provide HIV care?	In which city do you provide HIV care? - City:	Which of the following best describes the primary LOCATION where you provide HIV care	Which of the following best describes the primary VENUE where you provide HIV care: - Selected Choice	Which of the following best describes the primary VENUE where you provide HIV care: - Other/Multiple Locations (please specify): - Text	Which of the following best describes the primary TYPE of venue where you provide HIV care: - Selected Choice	Which of the following best describes the primary TYPE of venue where you provide HIV care: - Other/Multiple Locations (please specify): - Text	Approximately what percentage (from 0% to 100%) of your daily professional activity is direct patient care? - Percentage (%)	Approximately what percentage (from 0% to 100%) of the direct patient care you mentioned above is providing HIV related care? - Percentage (%)	Approximately how many TOTAL patients do you see in an average week?	On average, how many weeks per month do you work? For example, 100% employment is 4 weeks, 50% is 2 weeks.	Approximately what percentage of the patients that you see in your average month are HIV-POSITIVE? - Percentage (%)	Approximately what percentage of your HIV-POSITIVE patients are currently on ART: - Percentage (%)	How many visits are typically needed on average from your patient prior to initiating ART? (Assume patient has a confirmed HIV diagnosis and completed CD4 results)
2017-10-25 00:35:00	2017-10-25 01:25:00	IP Address	94.179.3.48	100	2983	TRUE	2017-10-25 01:25:00	R_2CjEQd0yiT4oegE					50.45	30.5233	anonymous	RU	Agree	Yes	Yes	Female	54	Ukrainian		5	No			No			In Ukraine		Infectious Disease		1986	Kharkivska	__„Ä_À„__„_¼	Urban	Multi-Specialty or Hospital Based		Public Hospital		100	90	60	4	80	80	2 additional visits
2017-10-31 02:03:00	2017-10-31 02:55:00	IP Address	94.179.57.51	100	3123	TRUE	2017-10-31 02:55:00	R_Dxloz2pzalh0Sxb					50.45	30.5233	anonymous	RU	Agree	Yes	Yes	Female	54	Ukrainian		5	No			No			In Ukraine		Infectious Disease		1986	Kharkivska	_¼„Ä_À„__„_¼	Urban	Multi-Specialty or Hospital Based		Public Hospital		80	90	60	4	91	83	0 additional visits (will suggest ART initiation on the same day
2017-11-03 01:42:00	2017-11-03 03:51:00	IP Address	31.202.37.121	100	7736	TRUE	2017-11-03 03:51:00	R_3PzQDoSeUF7UmZd					49.9808	36.2527	anonymous	RU	Agree	Yes	Yes	Male	29	Ukrainian		3	No			No			In Ukraine		Infectious Disease		2011	Kharkivska	_´_¡„Û„Î_¼____	Urban	Other/Multiple Locations (please specify):	___±_È_¡„„â______ _À„Û__„â_ü____„â„Ä_±_µ„Û_¼„Ä_È„Ô_á__„Ü__ _«_ü„_À_¡__„_µ„Û, ___±_È_¡„„â______ „ _µ__„â„Û _Á_Ù_÷_Ó_¡	Public Hospital		90	100	20	2	100	82	1 additional visit
2017-11-09 13:37:00	2017-11-09 14:04:00	IP Address	77.52.48.193	100	1644	TRUE	2017-11-09 14:04:00	R_2TWXTlDgpvst9ua					50.45	30.5233	anonymous	RU	Agree	Yes	Yes	Male	39	Ukrainian		9	No			No			In Ukraine		Infectious Disease		2008	Kharkivska	_´_¡„Û„Î_¼____	Urban	Multi-Specialty or Hospital Based		Public Hospital		29	9	10	4	2	3	0 additional visits (will suggest ART initiation on the same day
2017-11-10 00:21:00	2017-11-10 00:55:00	IP Address	188.166.25.25	100	2060	TRUE	2017-11-10 00:55:00	R_3rYVFxrO8YpL80A					52.3529	4.9415	anonymous	RU	Agree	Yes	Yes	Female	54	Ukrainian		6	No			No			In Ukraine		Infectious Disease		1986	Kharkivska	_¼„Ä_À„__„_¼	Urban	Other/Multiple Locations (please specify):	_¼_¡_± "_Ó_____µ„Û_ü_µ"	Public Hospital		82	92	50	4	91	85	1 additional visit
2017-08-01 04:05:00	2017-08-01 04:44:00	IP Address	91.142.174.50	100	2374	TRUE	2017-08-01 04:44:00	R_3fqkPjMLbbpMdVI					50.4333	30.5167	anonymous	RU	Agree	Yes	Yes	Female	49	Ukrainian		4	No			No			In Ukraine		Infectious Disease			Khersonska	_Õ_¡„â„Ä„â_ü____	Urban	Multi-Specialty or Hospital Based		Public Hospital		100	100	40	4	60	72	2 additional visits
2017-10-24 07:13:00	2017-10-24 07:48:00	IP Address	193.151.240.77	100	2092	TRUE	2017-10-24 07:48:00	R_SCeDxQ6JjIZ2Wg9					46.6558	32.6178	anonymous	RU	Agree	Yes	Yes	Female	48	Russian		9	Yes	22	0	No			Other (please, specify):	_Ê__„„_ü„	Infectious Disease		1992	Khersonska	_´_µ„Û„____	Urban	Multi-Specialty or Hospital Based		Public Hospital		40	34	180	4	29	83	2 additional visits
2017-10-24 08:38:00	2017-10-24 09:03:00	IP Address	92.112.111.63	100	1484	TRUE	2017-10-24 09:03:00	R_yVkbWnDRTFsI4fv					50.45	30.5233	anonymous	RU	Agree	Yes	Yes	Male	27	Ukrainian		1	No			No			In Ukraine		Infectious Disease		2009	Khersonska	_´_µ„Û„____	Urban	Multi-Specialty or Hospital Based		Public Hospital		20	10	30	4	25	40	0 additional visits (will suggest ART initiation on the same day
2017-10-24 23:37:00	2017-10-24 23:55:00	IP Address	37.55.184.152	100	1090	TRUE	2017-10-24 23:55:00	R_2yawVxLATUfxoFv					46.6558	32.6178	anonymous	RU	Agree	Yes	Yes	Female	27	Ukrainian		4	No			No			In Ukraine		Infectious Disease		2013	Khersonska	___È_µ„ö_¼_ü	Urban	Multi-Specialty or Hospital Based		Public Hospital		92	92	70	4	61	48	1 additional visit
2017-10-25 03:17:00	2017-10-25 04:02:00	IP Address	95.135.151.115	100	2683	TRUE	2017-10-25 04:02:00	R_1GTxBq4vIYoZix6					46.6558	32.6178	anonymous	RU	Agree	Yes	Yes	Female	57	Ukrainian		6	No			No			Other (please, specify):	_Á_Á_Á_Ê	Therapist		1985	Khersonska	_´_µ„Û„____	Suburban	Multi-Specialty or Hospital Based		Public Hospital		52	61	90	4	61	66	2 additional visits
2017-10-25 12:41:00	2017-10-25 13:09:00	IP Address	93.79.139.215	100	1667	TRUE	2017-10-25 13:09:00	R_1BOWIHRU4QfM0B6					46.6558	32.6178	anonymous	RU	Agree	Yes	Yes	Female	28	Ukrainian		6	No			No			In Ukraine		Infectious Disease		2012	Khersonska	_´_µ„Û„____	Urban	Other/Multiple Locations (please specify):	_Ù___È_ü_¼_È_ü___ü_¼_¡	Public Hospital		87	86	70	4	71	59	3 additional visits
2017-11-02 13:01:00	2017-11-02 13:48:00	IP Address	46.119.38.167	100	2869	TRUE	2017-11-02 13:48:00	R_3J7URenWyEFHkUP					46.6558	32.6178	anonymous	RU	Agree	Yes	Yes	Female	50	Russian		7	No			No			In Ukraine		Other (please specify):	„ã„â_ü_á_ü_¡„â„Û_ü„	1994	Khersonska	_´_µ„Û„____	Urban	Specialized AIDS Center		Public Hospital	_Á_Ù_÷_Ó ___µ__„â„Û _¡___±„Ä_È_¡„â__„Û___¡„ _À______„ä„Î	92	100	60	4	100	76	1 additional visit
2017-11-09 09:16:00	2017-11-09 10:16:00	IP Address	91.205.66.158	100	3601	TRUE	2017-11-09 10:16:00	R_3NxJj6vIeabGkqs					46.8415	33.4284	anonymous	RU	Agree	Yes	Yes	Female	38	Ukrainian		9	No			No			In Ukraine		Infectious Disease		2006	Khersonska	_Ô_µ„Û_ü„_È_¡__	Urban	Multi-Specialty or Hospital Based		Public Hospital	___Ê_Ý	100	100	30	4	90	80	1 additional visit
2017-11-10 11:00:00	2017-11-10 11:26:00	IP Address	194.79.20.255	100	1593	TRUE	2017-11-10 11:26:00	R_2VrJ3YYJbOHzy9X					46.6558	32.6178	anonymous	RU	Agree	Yes	Yes	Female	52	Ukrainian		6	No			No			In Ukraine		Infectious Disease		1988	Khersonska	_´_µ„Û„____	Urban	Multi-Specialty or Hospital Based		Public Hospital		30	90	20	2	90	35	4 additional visits
2017-11-14 03:58:00	2017-11-14 07:15:00	IP Address	178.94.82.141	100	11796	TRUE	2017-11-14 07:15:00	R_2qguupRnwb49hcR					46.6558	32.6178	anonymous	RU	Agree	Yes	Yes	Male	41	Ukrainian		5	No			No			In Ukraine		Infectious Disease		2000	Khersonska	_¼_¡„É_____¼_¡	Urban	Multi-Specialty or Hospital Based		Public Hospital		50	81	250	4	40	61	2 additional visits
2017-11-14 07:16:00	2017-11-14 07:36:00	IP Address	178.94.82.141	100	1170	TRUE	2017-11-14 07:36:00	R_1MWB3ocYPZ9fmBk					46.6558	32.6178	anonymous	RU	Agree	Yes	Yes	Female	43	Ukrainian		6	No			No			In Ukraine		Obstetrics and Gynecology		2000	Khersonska	_¼_¡„É_____¼_¡	Urban	Multi-Specialty or Hospital Based		Public Hospital		91	19	150	4	9	4	1 additional visit
2017-11-10 04:10:00	2017-11-16 01:27:00	IP Address	37.54.156.125	100	508573	TRUE	2017-11-16 01:27:00	R_Y4X8Sc2eSh1ZDWx					46.6558	32.6178	anonymous	RU	Agree	Yes	Yes	Female	27	Ukrainian		4	No			No			In Ukraine		Infectious Disease		2013	Khersonska	___È_µ„ö_¼_ü	Urban	Multi-Specialty or Hospital Based		Public Hospital		99	83	70	4	64	49	1 additional visit
2017-10-25 02:46:00	2017-10-25 03:08:00	IP Address	46.63.65.48	100	1318	TRUE	2017-10-25 03:08:00	R_SZEzwMtPA97Pwvn					49.4216	26.9965	anonymous	RU	Agree	Yes	Yes	Male	35	Ukrainian		6	No			No			In Ukraine		Infectious Disease		2004	Khmelnytska	_´___µ_È„Î___ü„ _¼_ü__	Urban	Specialized AIDS Center		Public Hospital		40	100	24	1	100	81	2 additional visits
2017-10-25 04:05:00	2017-10-25 04:29:00	IP Address	46.63.65.48	100	1440	TRUE	2017-10-25 04:29:00	R_2uKu7QVI206VSKy					49.4216	26.9965	anonymous	RU	Agree	Yes	Yes	Female	30	Ukrainian		5	No			No			In Ukraine		Infectious Disease		2009	Khmelnytska	_´___µ_È„Î___ü„ _¼_ü__	Urban	Specialized AIDS Center		Public Hospital		40	100	20	4	100	75	1 additional visit
2017-11-03 00:59:00	2017-11-03 01:23:00	IP Address	46.63.65.48	100	1463	TRUE	2017-11-03 01:23:00	R_2fku4Nvs31soE2M					50.45	30.5233	anonymous	RU	Agree	Yes	Yes	Male	35	Ukrainian		6	No			No			In Ukraine		Infectious Disease		2004	Khmelnytska	_´___µ_È„Î___ü„ „Î_¼_ü__	Urban	Specialized AIDS Center		Public Hospital		38	100	24	4	100	90	1 additional visit
2017-11-03 01:49:00	2017-11-03 06:13:00	IP Address	46.211.102.215	100	15845	TRUE	2017-11-03 06:13:00	R_7QUBlHJPPrzFtBv					50.45	30.5233	anonymous	EN	Agree	Yes	Yes	Female	52	Ukrainian		5	Yes	7	9	Yes	7	4	In Ukraine		Infectious Disease		1992	Khmelnytska	Khmelnytskiy	Urban	Specialized AIDS Center		Public Hospital		75	70	70	4	80	75	3 additional visits
2017-08-01 05:32:00	2017-08-01 06:00:00	IP Address	91.142.174.50	100	1651	TRUE	2017-08-01 06:00:00	R_1Q64DcrIhgty7vJ					50.4333	30.5167	anonymous	RU	Agree	Yes	Yes	Female	56	Ukrainian		3	No			Yes	0	1	In Ukraine		Infectious Disease			Kyiv (city)	_¼_ü_µ__	Urban	Specialized AIDS Center		Public Hospital		82	100	870	4	100	87	2 additional visits
2017-10-24 06:51:00	2017-10-24 07:17:00	IP Address	93.62.222.115	100	1557	TRUE	2017-10-24 07:17:00	R_1N8FY1tSuzswvS0					45.4643	9.1895	anonymous	RU	Agree	Yes	Yes	Female	41	Ukrainian		6	No			Yes	0	1	In Ukraine		Infectious Disease		1999	Kyiv (city)	___ü_µ__	Urban	Other/Multiple Locations (please specify):	____Ù ___Ó__	Public Hospital		82	24	3	4	12	55	2 additional visits
2017-10-24 07:42:00	2017-10-24 08:20:00	IP Address	93.72.168.126	100	2264	TRUE	2017-10-24 08:20:00	R_2zBc1CbAhSrRYZ9					50.4333	30.5167	anonymous	RU	Agree	Yes	Yes	Female	60	Ukrainian		4	Yes	0	8	Yes	0	3	In Ukraine		Infectious Disease		1991	Kyiv (city)	___ü_µ__	Urban	Other/Multiple Locations (please specify):	_«_ü_¡______„„â_ü„à_µ„_¼_ü__ „ _µ__„â„Û	Public Hospital	_«_ü_¡______„„â_ü„à_µ„_¼_ü__ „ _µ__„â„Û	92	40	51	4	50	24	2 additional visits
2017-10-24 09:28:00	2017-10-24 10:47:00	IP Address	95.133.108.106	100	4720	TRUE	2017-10-24 10:47:00	R_RDcOE1AQNJWEigF					50.4333	30.5167	anonymous	RU	Agree	Yes	Yes	Male	39	Ukrainian		3	No			No			In Ukraine		Infectious Disease		2002	Kyiv (city)	___ü_µ__	Urban	Other/Multiple Locations (please specify):	_÷__„„â_ü„â„Ä„â _ü__„ã_µ_¼„ _ü______„Ü„É _±___È_µ_á___µ__	Academic (Ministry of Higher Education)		100	100	50	4	100	98	2 additional visits
2017-10-26 02:45:00	2017-10-26 03:25:00	IP Address	185.11.28.213	100	2366	TRUE	2017-10-26 03:25:00	R_3meQhNFubTI6HWU					50.4333	30.5167	anonymous	RU	Agree	Yes	Yes	Female	33	Ukrainian		5	No			No			In Ukraine		Infectious Disease		2011	Kyiv (city)	___ü_µ__	Urban	Specialized AIDS Center		Public Hospital		45	92	32	2	94	92	2 additional visits
2017-10-27 04:01:00	2017-10-27 04:29:00	IP Address	195.68.202.7	100	1697	TRUE	2017-10-27 04:29:00	R_2v0Tubh06VXpQ7y					50.4333	30.5167	anonymous	RU	Agree	Yes	Yes	Female	52	Ukrainian		7	No			No			In Ukraine		Infectious Disease		1990	Kyiv (city)	___ü_µ__	Urban	Specialized AIDS Center		Public Hospital		90	90	250	4	100	75	2 additional visits
2017-11-07 08:01:00	2017-11-07 08:28:00	IP Address	46.211.0.122	100	1658	TRUE	2017-11-07 08:28:00	R_3nPJKOeEilNyDqk					50.45	30.5233	anonymous	RU	Agree	Yes	Yes	Female	56	Ukrainian		3	No			Yes	0	1	In Ukraine		Infectious Disease		1985	Kyiv (city)	___ü_µ__	Urban	Specialized AIDS Center		Public Hospital		100	100	780	4	100	92	1 additional visit
2017-11-09 11:02:00	2017-11-09 12:54:00	IP Address	93.72.168.126	100	6719	TRUE	2017-11-09 12:54:00	R_3JK6ST3fwfv74OK					50.4333	30.5167	anonymous	EN	Agree	Yes	Yes	Female	60	Ukrainian		4	Yes	3	9	Yes	0	4	In Ukraine		Infectious Disease		1991	Kyiv (city)	___ü_µ__	Urban	Other/Multiple Locations (please specify):	_Ó_ü_¡______„„â_ü„à_µ„_¼_ü__ „ _µ__„â„Û _Ù___«___È„Î„_¼______ „Û-___¡	Public Hospital	___µ_¼_______µ„Û„à_µ„_¼___µ _¼______„Ä___¡_È„Î_____µ _À„Û_µ_«_À„Û_ü„„â_ü_µ ___Ó__ _Ù___«. „Û-___¡	82	62	50	4	51	29	1 additional visit
2017-11-10 03:22:00	2017-11-10 03:32:00	IP Address	213.110.128.227	100	614	TRUE	2017-11-10 03:32:00	R_3mkjXjp9K4mQ8OK					50.4333	30.5167	anonymous	RU	Agree	Yes	Yes	Female	41	Ukrainian		6	No			Yes	0	1	In Ukraine		Infectious Disease		1999	Kyiv (city)	___ü_µ__	Urban	Other/Multiple Locations (please specify):	____Ù ___Ó__	Public Hospital		75	30	30	2	28	28	4 additional visits
2017-11-10 09:23:00	2017-11-10 09:45:00	IP Address	77.91.168.64	100	1356	TRUE	2017-11-10 09:45:00	R_dceBrUIKWgblzlD					50.4333	30.5167	anonymous	RU	Agree	Yes	Yes	Male	38	Ukrainian		1	No			No			In Ukraine		Infectious Disease		2004	Kyiv (city)	___ü_µ__	Urban	Specialized AIDS Center		Public Hospital		100	100	150	4	100	69	1 additional visit
2017-10-26 13:25:00	2017-11-11 15:32:00	IP Address	46.219.213.194	100	1393642	TRUE	2017-11-11 15:32:00	R_24ABUoXNa85qHrS					50.4333	30.5167	anonymous	RU	Agree	Yes	Yes	Female	48	Ukrainian		7	No			No			In Ukraine		Infectious Disease		1992	Kyiv (city)	___ü_µ__	Urban	Specialized AIDS Center		Public Hospital		92	100	100	4	100	78	2 additional visits
2017-12-09 02:05:00	2017-12-09 03:01:00	IP Address	91.142.174.50	100	3360	TRUE	2017-12-09 03:01:00	R_2rxqfqGlxapEyNl					50.4333	30.5167	anonymous	RU	Agree	Yes	Yes	Male	30	Ukrainian		7	No			No			In Ukraine		Infectious Disease		2013	Kyiv (city)	___ü_µ__	Urban	Specialized AIDS Center		Public Hospital		60	95	150	4	95	75	0 additional visits (will suggest ART initiation on the same day
2018-02-05 04:33:00	2018-02-05 12:56:00	IP Address	46.133.185.108	100	30173	TRUE	2018-02-05 12:56:00	R_4SFPhRiYT8XsP8l					50.4333	30.5167	anonymous	RU	Agree	Yes	Yes	Female	30	Ukrainian		6	No			No			In Ukraine		Infectious Disease		2010	Kyiv (city)	___ü_µ__	Urban	Specialized AIDS Center		Academic (Ministry of Higher Education)		93	100	35	4	100	93	2 additional visits
2018-02-05 14:17:00	2018-02-05 14:47:00	IP Address	31.134.120.98	100	1787	TRUE	2018-02-05 14:47:00	R_u1H39TpoCVf8O2d					50.4333	30.5167	anonymous	RU	Agree	Yes	Yes	Female	30	Ukrainian		6	No			No			In Ukraine		Infectious Disease		2010	Kyiv (city)	___ü_µ__	Urban	Other/Multiple Locations (please specify):	_Ò_£ _÷__„„â_ü„â„Ä„â „_À_ü_«_µ___ü___È_____ü_ü _ü _ü__„ã_µ_¼„ _ü______„Ü„É _±___È_µ_á___µ__	Academic (Ministry of Higher Education)		92	100	60	4	100	95	2 additional visits
2018-02-07 07:25:00	2018-02-07 08:10:00	IP Address	46.133.177.146	100	2652	TRUE	2018-02-07 08:10:00	R_UtJhbDIw1QoSYZr					50.4333	30.5167	anonymous	RU	Agree	Yes	Yes	Female	30	Ukrainian		7	No			No			In Ukraine		Infectious Disease		2013	Kyiv (city)	___ü_µ__	Urban	Other/Multiple Locations (please specify):	___È_ü___ü_¼_¡ _÷___÷_Ô _ü__. _Ý._Õ. _Ò„Û_____¡„ö_µ__„_¼______ ___Ï__£	Academic (Ministry of Higher Education)		76	97	60	4	97	88	2 additional visits
2018-02-14 05:26:00	2018-02-14 06:07:00	IP Address	95.133.163.238	100	2473	TRUE	2018-02-14 06:07:00	R_3kaCgqGW8Hc8a27					50.45	30.5233	anonymous	RU	Agree	Yes	Yes	Male	30	Ukrainian		1	No			Yes	0	1	In Ukraine		Infectious Disease		2010	Kyiv (city)	___ü_µ__	Urban	Specialized AIDS Center		Academic (Ministry of Higher Education)		80	100	60	4	100	90	1 additional visit
2018-04-26 07:09:00	2018-04-26 08:07:00	IP Address	194.88.206.17	100	3473	TRUE	2018-04-26 08:07:00	R_8jhn5LzBt0ghFap					50.4547	30.5238	anonymous	RU	Agree	Yes	Yes	Male	28	Ukrainian		5	No			No			In Ukraine		Infectious Disease		2013	Kyiv (city)	___ü_µ__	Urban	Specialized AIDS Center		Public Hospital		40	90	15	2	90	100	1 additional visit
2017-08-01 04:04:00	2017-08-01 04:39:00	IP Address	91.142.174.50	100	2071	TRUE	2017-08-01 04:39:00	R_wTNiec78pecQBtn					50.4333	30.5167	anonymous	RU	Agree	Yes	Yes	Female	53	Ukrainian		5	No			No			In Ukraine		Infectious Disease			Kyivska	__„Û___À_ü_____ü„ _¼_ü__	Urban	Specialized AIDS Center		Public Hospital		72	72	222	4	88	78	1 additional visit
2017-08-01 04:05:00	2017-08-01 04:40:00	IP Address	91.142.174.50	100	2115	TRUE	2017-08-01 04:40:00	R_3jccMTaALNu4NX2					50.4333	30.5167	anonymous	RU	Agree	Yes	Yes	Female	60	Ukrainian		5	No			No			In Ukraine		Infectious Disease			Kyivska	_¡_È_µ_¼„_¡___«„Û_ü„	Urban	Multi-Specialty or Hospital Based		Public Hospital		62	50	16	4	61	71	2 additional visits
2017-10-24 23:24:00	2017-10-25 00:22:00	IP Address	178.54.144.237	100	3516	TRUE	2017-10-25 00:22:00	R_2b3jlrWRMQNneQv					50.4333	30.5167	anonymous	RU	Agree	Yes	Yes	Female	51	Ukrainian		5	No			No			In Ukraine		Other (please specify):	_ü__„Ä_____È____	1992	Kyivska	_Ô_µ_È_¡„ ___µ„Û_¼____„Î	Urban	Specialized AIDS Center		Public Hospital		50	92	20	4	100	99	4 additional visits
2017-10-25 09:09:00	2017-10-25 09:32:00	IP Address	178.94.241.74	100	1375	TRUE	2017-10-25 09:32:00	R_2sdQieiuwohO6qF					50.4333	30.5167	anonymous	RU	Agree	Yes	Yes	Male	67	Ukrainian		1	Yes	2	0	Yes	2	0	In Ukraine		Infectious Disease		1973	Kyivska	___±„Ä„É____	Urban	Multi-Specialty or Hospital Based		Public Hospital		31	81	22	4	81	70	2 additional visits
2017-10-26 01:36:00	2017-10-26 02:09:00	IP Address	176.126.61.54	100	1955	TRUE	2017-10-26 02:09:00	R_2QPuQqPQwHL5i2Q					50.4333	30.5167	anonymous	RU	Agree	Yes	Yes	Female	60	Ukrainian		5	No			No			In Ukraine		Infectious Disease		1980	Kyivska	_Ô„Û_____¡„Û_ü	Urban	Multi-Specialty or Hospital Based		Public Hospital		71	92	75	4	81	56	4 additional visits
2017-10-26 10:09:00	2017-10-26 10:52:00	IP Address	91.207.245.221	100	2562	TRUE	2017-10-26 10:52:00	R_4MzBpgactBrnhLj					50.9216	34.8003	anonymous	RU	Agree	Yes	Yes	Female	40	Ukrainian		2	No			No			In Ukraine		Infectious Disease		2007	Kyivska	___ü_µ__	Urban	Specialized AIDS Center		Public Hospital		80	100	70	4	91	80	0 additional visits (will suggest ART initiation on the same day
2017-11-10 02:06:00	2017-11-10 03:23:00	IP Address	178.54.144.237	100	4595	TRUE	2017-11-10 03:23:00	R_1q3Zcbpl8jofbXc					50.4333	30.5167	anonymous	RU	Agree	Yes	Yes	Female	51	Ukrainian		5	No			No			In Ukraine		Other (please specify):	_«_µ„â„_¼_ü__ _ü____„Ä_____È____	1992	Kyivska	_Ô_µ_È_¡„ ___µ„Û_¼____„Î	Urban	Specialized AIDS Center		Public Hospital		50	100	10	4	100	97	4 additional visits
2017-11-11 09:14:00	2017-11-11 09:40:00	IP Address	109.95.47.209	100	1561	TRUE	2017-11-11 09:40:00	R_3CUFYSgcQqueVTr					50.5181	30.8067	anonymous	RU	Agree	Yes	Yes	Female	60	Ukrainian		5	No			Yes	0	1	In Ukraine		Infectious Disease		1980	Kyivska	_Ô„Û_____¡„Û„Ü	Urban	Multi-Specialty or Hospital Based		Public Hospital		95	82	100	4	92	54	4 additional visits
2017-11-29 01:46:00	2017-11-29 02:19:00	IP Address	185.11.81.70	100	2015	TRUE	2017-11-29 02:19:00	R_1jJa5WYoEzI89I5					50.4333	30.5167	anonymous	RU	Agree	Yes	Yes	Female	41	Ukrainian		5	No			No			In Ukraine		Infectious Disease		2002	Kyivska	___ü_µ__	Urban	Specialized AIDS Center		Public Hospital		82	98	80	4	98	70	1 additional visit
2017-12-09 01:49:00	2017-12-09 02:58:00	IP Address	91.142.174.50	100	4119	TRUE	2017-12-09 02:58:00	R_1E4Kbf6TeKpGEAp					50.4333	30.5167	anonymous	RU	Agree	Yes	Yes	Female	47	Ukrainian		9	No			No			In Ukraine		Infectious Disease		1989	Kyivska	___÷_à_Õ	Urban	Specialized AIDS Center		Public Hospital	„ _µ__„â„Û „_À_ü_«_¡ _ü _À„_ü„É_____µ__„Û___È_____ü„à_µ„_¼_ü__ _«_ü„_À_¡__„_µ„Û	50	51	70	4	95	83	0 additional visits (will suggest ART initiation on the same day
2017-11-10 03:09:00	2017-11-10 05:03:00	IP Address	178.54.144.237	89	6882	FALSE	2017-12-22 08:57:00	R_9T4Hcb3iUHtrypz							anonymous	RU	Agree	Yes	Yes	Female	48	Ukrainian		3	No			Yes	0	3	In Ukraine		Infectious Disease		1995	Kyivska	_±_µ_È_¡„ ___µ„Û_¼____„Î	Urban	Specialized AIDS Center		Public Hospital		60	62	75	4	100	83	2 additional visits
2018-02-05 08:32:00	2018-02-05 08:58:00	IP Address	91.142.174.50	100	1574	TRUE	2018-02-05 08:58:00	R_qQnP28OP2ajjtPX					50.4333	30.5167	anonymous	RU	Agree	Yes	Yes	Female	54	Ukrainian		9	No			No			In Ukraine		Infectious Disease		1996	Kyivska	___ü_µ__	Urban	Other/Multiple Locations (please specify):	_÷___÷_Ô __Ï_ _£_¼„Û_¡_ü__„Ü	Academic (Ministry of Higher Education)		100	100	70	4	100	91	2 additional visits
2018-02-20 01:27:00	2018-02-20 03:24:00	IP Address	91.142.174.50	100	7006	TRUE	2018-02-20 03:24:00	R_3JCrgVLixLjZsJ7					50.4547	30.5238	anonymous	RU	Agree	Yes	Yes	Male	36	Ukrainian		9	No			No			In Ukraine		Infectious Disease		2005	Kyivska	_ø____„â_ü__	Urban	Other/Multiple Locations (please specify):	___¡_±. _Ó_____µ„Û_ü„	Public Hospital		29	72	45	4	90	83	0 additional visits (will suggest ART initiation on the same day
2017-11-09 22:04:00	2017-11-09 23:33:00	IP Address	194.247.172.67	77	5327	FALSE	2018-05-10 00:33:00	R_3lVWEx9wc6pazep							anonymous	RU	Agree	Yes	Yes	Female	44	Ukrainian		9	No			No			In Ukraine		Infectious Disease		2002	Kyivska	_Ô__„Û_ü„_À„Ð_È„Î	Urban	Multi-Specialty or Hospital Based		Public Hospital		20	80	70	4	80	80	1 additional visit
2017-08-01 05:12:00	2017-08-01 06:25:00	IP Address	91.142.174.50	100	4384	TRUE	2017-08-01 06:25:00	R_2tx1T5rhdfUci2M					50.4333	30.5167	anonymous	RU	Agree	Yes	Yes	Female	57	Ukrainian		4	No			No			In Ukraine		Infectious Disease			Kyrovohradska	_Ê„Ä_±_µ_¦_____µ	Urban	Multi-Specialty or Hospital Based		Public Hospital		82	99	75	4	96	95	2 additional visits
2017-10-24 14:58:00	2017-10-24 15:45:00	IP Address	178.214.161.42	100	2833	TRUE	2017-10-24 15:45:00	R_0H8PnBOA3AZHFoB					48.567	39.3171	anonymous	RU	Agree	Yes	Yes	Male	25	Ukrainian		5	No			No			In Ukraine		Infectious Disease		2013	Kyrovohradska	_Ô___±„Û_ü___µ„	Urban	Multi-Specialty or Hospital Based		Public Hospital		30	31	2	4	7	62	‰ä´ 5 additional visits
2017-10-25 01:19:00	2017-10-25 02:46:00	IP Address	37.52.47.230	100	5179	TRUE	2017-10-25 02:46:00	R_1hTfV733yRmdgqW					50.45	30.5233	anonymous	RU	Agree	Yes	Yes	Female	58	Ukrainian		4	No			No			In Ukraine		Other (please specify):	_«_µ„Û___¡„â_____µ___µ„Û___È____	1985	Kyrovohradska	__„Û___À_ü_____ü„ _¼_ü__	Urban	Specialized AIDS Center		Public Hospital		80	82	90	4	73	62	1 additional visit
2017-10-25 03:37:00	2017-10-25 04:06:00	IP Address	37.52.47.230	93	1744	FALSE	2017-11-25 03:06:00	R_1dMp0uz6fpFyZ4q							anonymous	RU	Agree	Yes	Yes	Male	30	Ukrainian		6	No			No			In Ukraine		Obstetrics and Gynecology		2011	Kyrovohradska	__„Û___À_ü_____ü„ _¼_ü__	Urban	Specialized AIDS Center		Public Hospital		80	82	250	4	60	75	1 additional visit
2017-10-24 11:55:00	2017-10-24 12:22:00	IP Address	176.109.195.132	100	1638	TRUE	2017-10-24 12:22:00	R_1269MsnlrIPOFep					49.0123	38.3797	anonymous	RU	Agree	Yes	Yes	Female	46	Russian		8	No			No			In Ukraine		Infectious Disease		1994	Luhanska	_Ê„Ä_±_µ_¦_____µ	Urban	Multi-Specialty or Hospital Based		Public Hospital		60	4	1	4	5	90	2 additional visits
2017-11-09 23:10:00	2017-11-09 23:55:00	IP Address	178.251.111.186	100	2706	TRUE	2017-11-09 23:55:00	R_3IPLhRrroO6L00M					50.45	30.5233	anonymous	RU	Agree	Yes	Yes	Female	34	Ukrainian		7	No			No			In Ukraine		Other (please specify):	_Ù„Û_¡_¼„â_ü„à_µ„_¼_ü__ _À„_ü„É___È____	2004	Luhanska	_Á___¡„â______	Urban	Multi-Specialty or Hospital Based		Public Hospital		50	80	60	4	80	95	0 additional visits (will suggest ART initiation on the same day
2017-08-01 06:04:00	2017-08-01 06:30:00	IP Address	91.142.174.50	100	1548	TRUE	2017-08-01 06:30:00	R_2rjthnn2fV1PBqK					50.4333	30.5167	anonymous	RU	Agree	Yes	Yes	Male	47	Ukrainian		3	No			No			In Ukraine		Infectious Disease			Lvivska	cfhfncrbq h-y	Rural	Multi-Specialty or Hospital Based		Public Hospital		81	18	20	4	8	68	2 additional visits
2017-10-24 06:31:00	2017-10-24 07:03:00	IP Address	91.245.74.180	100	1890	TRUE	2017-10-24 07:03:00	R_ANAS4WV8ykwo9wJ					49.8407	24.0305	anonymous	RU	Agree	Yes	Yes	Female	47	Ukrainian		8	No			Yes	0	1	In Ukraine		Pediatrics		1997	Lvivska	_Ý„Î______ _ü _Ý„Î______„_¼_¡„ ___±_È_¡„„â„Î	Urban	Specialized AIDS Center		Public Hospital	______„Ä___¡_È„Î_____µ _¡___±„Ä_È_¡„â__„Û____-_À___È_ü_¼_È_ü___ü„à_µ„_¼___µ „Ä„à„Û_µ_¦_«_µ___ü_µ	92	55	65	4	53	99	1 additional visit
2017-10-27 01:55:00	2017-10-27 02:43:00	IP Address	92.113.78.17	100	2888	TRUE	2017-10-27 02:43:00	R_25NuyOYWTsYjyOi					49.8407	24.0305	anonymous	RU	Agree	Yes	Yes	Female	55	Ukrainian		6	No			No			In Ukraine		Infectious Disease		1985	Lvivska	_Ó„Û_______±„Ü„à	Urban	Other/Multiple Locations (please specify):	_À___È_ü_¼_È_ü___ü_¼_¡	Public Hospital		70	39	65	4	9	76	1 additional visit
2017-11-09 07:32:00	2017-11-09 08:05:00	IP Address	46.200.114.253	100	2001	TRUE	2017-11-09 08:05:00	R_1IQbMC3iWlrqRcu					50.45	30.5233	anonymous	RU	Agree	Yes	Yes	Female	48	Ukrainian		6	No			No			In Ukraine		Infectious Disease		1993	Lvivska	_Ý_Â_Õ___Õ	Urban	Specialized AIDS Center		Public Hospital		96	100	80	4	95	45	2 additional visits
2017-10-24 08:22:00	2017-10-24 08:46:00	IP Address	212.92.250.28	100	1436	TRUE	2017-10-24 08:46:00	R_1gG6GjNXWV98AIp					46.9659	31.9974	anonymous	RU	Agree	Yes	Yes	Female	46	Ukrainian		5	Yes	0	0	No			In Ukraine		Infectious Disease		1993	Mykolaivska	__ü_¼___È_¡_µ__	Urban	Specialized AIDS Center		Public Hospital		30	61	60	4	97	82	2 additional visits
2017-10-24 08:50:00	2017-10-24 09:29:00	IP Address	46.164.131.86	100	2319	TRUE	2017-10-24 09:29:00	R_tGQNletdNoiMnrb					50.4333	30.5167	anonymous	RU	Agree	Yes	Yes	Female	50	Ukrainian		6	No			No			In Ukraine		Therapist		1990	Mykolaivska	___¤______Õ	Urban	Multi-Specialty or Hospital Based		Public Hospital		73	54	38	4	36	78	1 additional visit
2017-10-25 13:40:00	2017-10-25 14:50:00	IP Address	37.25.127.240	100	4207	TRUE	2017-10-25 14:50:00	R_1flzpH8Wje3TsgR					46.9659	31.9974	anonymous	RU	Agree	Yes	Yes	Female	50	Ukrainian		4	No			No			In Ukraine		Infectious Disease		1996	Mykolaivska	__ü_¼___È_¡_µ__	Urban	Specialized AIDS Center		Public Hospital		90	100	100	4	100	90	0 additional visits (will suggest ART initiation on the same day
2017-10-26 04:42:00	2017-10-26 05:45:00	IP Address	93.170.144.85	100	3788	TRUE	2017-10-26 05:45:00	R_247thLkyYZq9v8Y					46.4639	30.7386	anonymous	RU	Agree	Yes	Yes	Female	49	Ukrainian		4	No			No			In Ukraine		Infectious Disease		1992	Mykolaivska	_Ù_µ„Û_______¡__„_¼	Urban	Primary Care or Family Medicine		Public Hospital		81	77	100	4	96	82	1 additional visit
2017-10-27 01:45:00	2017-10-27 02:00:00	IP Address	109.104.175.132	100	872	TRUE	2017-10-27 02:00:00	R_XZZpSZHvwXtxc53					46.9659	31.9974	anonymous	RU	Agree	Yes	Yes	Male	37	Ukrainian		6	No			No			In Ukraine		Infectious Disease		2004	Mykolaivska	__ü_¼___È_¡_µ__	Urban	Specialized AIDS Center		Public Hospital		80	100	75	4	100	71	1 additional visit
2017-10-27 07:27:00	2017-10-27 07:57:00	IP Address	91.217.60.124	100	1858	TRUE	2017-10-27 07:57:00	R_1Ows7IjIzI097bl					50.45	30.5233	anonymous	RU	Agree	Yes	Yes	Male	47	Ukrainian		7	No			Yes	0	3	In Ukraine		Pediatrics		2000	Mykolaivska	_Ù_µ„Û_______¡__„_¼	Rural	Other/Multiple Locations (please specify):	_Ù_µ„Û_______¡__„_¼_¡„ ___Ê_Ô	Public Hospital		19	19	2	1	7	85	2 additional visits
2017-11-10 11:58:00	2017-11-10 12:21:00	IP Address	46.33.244.8	100	1386	TRUE	2017-11-10 12:21:00	R_reG3fKmxpnN9GoN					46.9659	31.9974	anonymous	RU	Agree	Yes	Yes	Female	26	Ukrainian		6	No			No			In Ukraine		Infectious Disease		2013	Mykolaivska	__ü_¼___È_¡_µ__	Urban	Multi-Specialty or Hospital Based		Public Hospital		96	82	70	4	83	76	4 additional visits
2017-11-19 07:54:00	2017-11-19 08:20:00	IP Address	92.113.116.170	100	1567	TRUE	2017-11-19 08:20:00	R_1LNB05DEdS6V0gt					46.9659	31.9974	anonymous	RU	Agree	Yes	Yes	Female	25	Ukrainian		2	No			No			In Ukraine		Infectious Disease		2009	Mykolaivska	__ü_¼___È_¡_µ__	Urban	Other/Multiple Locations (please specify):	_±___È„Î___ü„ _¡ _À/__ _ü „„â_¡„ _ü_____¡„Û	Public Hospital		91	50	100	4	29	81	0 additional visits (will suggest ART initiation on the same day
2017-10-25 04:38:00	2017-10-27 05:39:00	IP Address	188.166.60.10	93	176480	FALSE	2017-11-27 04:40:00	R_syXTUWCsH5HNJm1							anonymous	RU	Agree	Yes	Yes	Female	54	Ukrainian		5	Yes	30	0	No			Other (please, specify):	_Ê__„„_ü„	Other (please specify):	„ã„â_ü_á_ü_¡„â„Û	1988	Mykolaivska	__„à_¡_¼____	Urban	Multi-Specialty or Hospital Based		Public Hospital		70	18	17	4	8	100	1 additional visit
2017-10-25 13:07:00	2017-10-27 13:47:00	IP Address	37.229.212.204	93	175170	FALSE	2017-11-27 12:47:00	R_Wqb17KCb0oFzNvj							anonymous	RU	Agree	Yes	Yes	Female	35	Russian		5	Yes	1	6	No			In Ukraine		Infectious Disease		2005	Mykolaivska	__ü_¼___È_¡_µ__	Urban	Specialized AIDS Center		Public Hospital		81	100	80	4	100	85	2 additional visits
2017-11-10 09:14:00	2017-11-10 09:34:00	IP Address	46.164.131.86	92	1231	FALSE	2017-12-22 08:53:00	R_3Rk13dlfSvohbYo							anonymous	RU	Agree	Yes	Yes	Female	50	Ukrainian		6	No			No			In Ukraine		Therapist		1990	Mykolaivska	___¤______Õ	Urban	Multi-Specialty or Hospital Based		Public Hospital		24	23	10	4	12	83	1 additional visit
2017-08-01 04:45:00	2017-08-01 05:24:00	IP Address	91.142.174.50	100	2365	TRUE	2017-08-01 05:24:00	R_2SAoKFHqkXf7JIf					50.4333	30.5167	anonymous	RU	Agree	Yes	Yes	Female	52	Ukrainian		9	Yes	10	0	Yes	10	0	Other (please, specify):	„Û__„„_ü„	Infectious Disease			Odeska	„Û________	Urban	Primary Care or Family Medicine		Public Hospital		49	9	150	4	7	9	1 additional visit
2017-10-24 06:05:00	2017-10-24 06:22:00	IP Address	91.228.59.1	100	1000	TRUE	2017-10-24 06:22:00	R_ex3fwvqr2c4c4EN					46.4639	30.7386	anonymous	RU	Agree	Yes	Yes	Female	42	Ukrainian		6	No			No			In Ukraine		Other (please specify):	„ã„â_ü_á_ü_¡„â„Û_ü„	2002	Odeska	___«_µ„„_¡	Urban	Specialized AIDS Center		Public Hospital		49	100	70	4	100	84	1 additional visit
2017-10-24 12:36:00	2017-10-24 13:13:00	IP Address	78.26.130.239	100	2195	TRUE	2017-10-24 13:13:00	R_1H205hElt9lUgnQ					46.4639	30.7386	anonymous	RU	Agree	Yes	Yes	Female	52	Ukrainian		5	No			No			In Ukraine		Infectious Disease		1991	Odeska	___«_µ„„_¡	Urban	Specialized AIDS Center		Public Hospital	_À___È_ü_¼_È_ü___ü_¼_¡	79	96	60	4	97	92	2 additional visits
2017-10-24 13:07:00	2017-10-24 13:29:00	IP Address	109.162.116.186	100	1309	TRUE	2017-10-24 13:29:00	R_1kHZ0NJosqqrEj9					45.3493	28.8408	anonymous	RU	Agree	Yes	Yes	Female	48	Ukrainian		9	No			No			In Ukraine		Infectious Disease		1994	Odeska	_÷_á___¡_ü_È	Urban	Multi-Specialty or Hospital Based		Public Hospital		92	91	75	4	71	60	1 additional visit
2017-10-25 11:59:00	2017-10-25 13:04:00	IP Address	188.163.70.1	100	3930	TRUE	2017-10-25 13:04:00	R_1rrxViI0r81dDhc					46.4639	30.7386	anonymous	RU	Agree	Yes	Yes	Female	38	Ukrainian		5	No			No			In Ukraine		Pediatrics		2006	Odeska	___«_µ„„_¡	Urban	Specialized AIDS Center		Public Hospital		80	95	70	4	90	80	1 additional visit
2017-11-09 11:15:00	2017-11-09 11:56:00	IP Address	94.74.95.16	100	2453	TRUE	2017-11-09 11:56:00	R_2v1u4CIrL0pQhmI					46.4639	30.7386	anonymous	RU	Agree	Yes	Yes	Female	53	Ukrainian		7	No			No			In Ukraine		Infectious Disease		1987	Odeska	___«_µ„„_¡	Urban	Other/Multiple Locations (please specify):	„Û_¡_________¡„ _±___È„Î___ü„ _¡ _ü 6_È_µ„â _Ò___Ù_Ô_Á __. ___«_µ„„_¡	Public Hospital		100	100	150	4	98	85	3 additional visits
2017-11-14 14:56:00	2017-11-14 15:56:00	IP Address	178.136.56.173	100	3589	TRUE	2017-11-14 15:56:00	R_2QSZFjtAdf2WawH					46.4639	30.7386	anonymous	RU	Agree	Yes	Yes	Female	55	Ukrainian		2	Yes	4	3	Yes	4	2	In Ukraine		Infectious Disease		1985	Odeska	___«_µ„„_¡	Urban	Other/Multiple Locations (please specify):	_Á_Ù_÷_Ó „ _µ__„â„Û _ü ___±_È_¡„„â______ „â„Ä_±_«_ü„_À_¡__„_µ„Û	Public Hospital		99	99	120	4	99	92	2 additional visits
2017-11-15 14:18:00	2017-11-15 23:28:00	IP Address	37.73.194.105	100	32997	TRUE	2017-11-15 23:28:00	R_3MxqVEqc7in4mly					50.45	30.5233	anonymous	RU	Agree	Yes	Yes	Female	50	Ukrainian		4	No			Yes	0	1	In Ukraine		Other (please specify):	__„â_ü_á_ü_¡„â„Û	1985	Odeska	___«_µ„„_¡	Urban	Multi-Specialty or Hospital Based		Public Hospital		100	60	25	4	64	73	4 additional visits
2018-02-27 00:40:00	2018-02-27 01:08:00	IP Address	91.142.174.50	100	1663	TRUE	2018-02-27 01:08:00	R_XOiHDVFZ3P3bI41					50.4547	30.5238	anonymous	RU	Agree	Yes	Yes	Male	40	Ukrainian		7	No			No			In Ukraine		Infectious Disease		1995	Odeska	___«_µ„„_¡	Urban	Specialized AIDS Center		Public Hospital		53	100	140	4	95	96	3 additional visits
2018-02-27 03:04:00	2018-02-27 03:30:00	IP Address	91.142.174.50	100	1514	TRUE	2018-02-27 03:30:00	R_1fZC65Peau6SG3X					50.4547	30.5238	anonymous	RU	Agree	Yes	Yes	Female	31	Ukrainian		6	No			No			In Ukraine		Infectious Disease		2010	Odeska	___«_µ„„_¡	Urban	Specialized AIDS Center		Public Hospital		81	78	150	4	82	76	1 additional visit
2017-10-25 00:42:00	2017-10-25 01:25:00	IP Address	213.109.131.93	100	2588	TRUE	2017-10-25 01:25:00	R_3iOMp8upuzKFJfR					49.072	33.4275	anonymous	RU	Agree	Yes	Yes	Female	57	Ukrainian		7	No			No			In Ukraine		Infectious Disease		1985	Poltavska	__„Û_µ___µ__„à„Ä__	Urban	Multi-Specialty or Hospital Based		Public Hospital		62	96	44	4	96	65	4 additional visits
2017-10-25 03:14:00	2017-10-25 04:31:00	IP Address	37.53.146.220	100	4614	TRUE	2017-10-25 04:31:00	R_25BzUcVlpYV1qzF					49.5937	34.5407	anonymous	RU	Agree	Yes	Yes	Female	67	Ukrainian		4	No			No			In Ukraine		Infectious Disease		1973	Poltavska	_¼___±_µ_È„_¼_ü	Rural	Other/Multiple Locations (please specify):	_¼_¡_±_ü___µ„â _Ó_____µ„Û_ü„	Public Hospital		70	60	70	4	33	66	3 additional visits
2017-11-09 15:11:00	2017-11-09 16:01:00	IP Address	93.78.232.113	100	3025	TRUE	2017-11-09 16:01:00	R_72vsV21Q0Xhz4rv					49.5937	34.5407	anonymous	RU	Agree	Yes	Yes	Female	51	Ukrainian		1	No			Yes	0	0	In Ukraine		Infectious Disease		1990	Poltavska	_Ù___È„â_¡___¡	Urban	Other/Multiple Locations (please specify):	___±_È_¡„______ _À„Û__„â_ü____„â„Ä_±_µ„Û_¼„Ä_È„Î___á___ü__ _«_ü„_À_¡__„_µ„Û,	Public Hospital		76	70	170	4	94	81	2 additional visits
2017-11-09 23:41:00	2017-11-10 00:24:00	IP Address	37.53.145.152	100	2632	TRUE	2017-11-10 00:24:00	R_9GooBuqNLajo7El					50.45	30.5233	anonymous	RU	Agree	Yes	Yes	Female	67	Ukrainian		6	No			No			In Ukraine		Infectious Disease		1973	Poltavska	_¼___±_µ_È„_¼_ü	Urban	Other/Multiple Locations (please specify):	_¼_¡_±_ü___µ„â _«_____µ„Û_ü„ ___Ê_Ô	Public Hospital		69	47	74	4	33	67	2 additional visits
2017-10-30 11:14:00	2017-11-09 11:54:00	IP Address	188.0.87.171	100	870022	TRUE	2017-11-09 11:54:00	R_1KrHhTaOQTqd58k					50.45	30.5233	anonymous	RU	Agree	Yes	Yes	Female	47	Ukrainian		8	No			No			In Ukraine		Infectious Disease		1997	Ryvnenska	„Û________	Urban	Specialized AIDS Center		Public Hospital		80	90	125	4	90	61	2 additional visits
2017-11-11 04:40:00	2017-11-11 04:57:00	IP Address	77.123.38.118	100	964	TRUE	2017-11-11 04:57:00	R_0r0TaYgyjupCGWZ					50.6231	26.2274	anonymous	RU	Agree	Yes	Yes	Female	38	Ukrainian		1	No			No			In Ukraine		Infectious Disease		2003	Ryvnenska	_Ê________	Urban	Specialized AIDS Center		Public Hospital		60	92	70	4	92	81	2 additional visits
2017-10-24 07:03:00	2017-10-24 07:25:00	IP Address	95.47.149.240	100	1331	TRUE	2017-10-24 07:25:00	R_1ILvFeZAaxMevbo					50.9216	34.8003	anonymous	RU	Agree	Yes	Yes	Female	36	Ukrainian		7	No			No			In Ukraine		Other (please specify):	_«_µ„Û___¡„â_____µ___µ„Û___È_____ü„	2004	Sumska	„„Ä___ü	Urban	Specialized AIDS Center		Public Hospital		91	91	150	4	99	50	‰ä´ 5 additional visits
2017-10-24 09:32:00	2017-10-24 09:51:00	IP Address	185.137.18.134	100	1112	TRUE	2017-10-24 09:51:00	R_10IVOTJfCWbQGLq					52.35	4.9167	anonymous	RU	Agree	Yes	Yes	Female	37	Ukrainian		6	No			No			In Ukraine		Infectious Disease		2005	Sumska	„„Ä__„Ü	Urban	Specialized AIDS Center		Public Hospital		81	71	100	4	90	39	‰ä´ 5 additional visits
2017-10-26 01:09:00	2017-10-26 01:34:00	IP Address	193.34.95.152	100	1492	TRUE	2017-10-26 01:34:00	R_yqL3BzVqSONKahH					50.9216	34.8003	anonymous	RU	Agree	Yes	Yes	Female	42	Ukrainian		8	No			Yes	0	1	In Ukraine		Infectious Disease		1999	Sumska	_Á„Ä__„Ü	Urban	Specialized AIDS Center		Public Hospital		25	25	20	4	95	50	1 additional visit
2017-11-03 03:44:00	2017-11-03 04:04:00	IP Address	95.47.149.238	100	1205	TRUE	2017-11-03 04:04:00	R_71UBS307BKQh1zr					50.9216	34.8003	anonymous	RU	Agree	Yes	Yes	Female	27	Ukrainian		8	No			No			In Ukraine		Infectious Disease		2013	Sumska	„„Ä__„Ü	Urban	Specialized AIDS Center		Public Hospital		50	60	20	3	81	67	3 additional visits
2017-11-09 02:25:00	2017-11-09 02:48:00	IP Address	95.47.150.207	100	1380	TRUE	2017-11-09 02:48:00	R_1dok0CQq0lXLFZb					50.9216	34.8003	anonymous	RU	Agree	Yes	Yes	Female	51	Ukrainian		5	No			Yes	0	2	In Ukraine		Infectious Disease		1991	Sumska	„„Ä__„Ü	Urban	Specialized AIDS Center		Public Hospital		81	82	120	4	98	70	3 additional visits
2017-11-15 06:12:00	2017-11-15 06:44:00	IP Address	46.133.206.52	100	1901	TRUE	2017-11-15 06:44:00	R_2xQ4b3c0LBB8IwY					50.4333	30.5167	anonymous	RU	Agree	Yes	Yes	Female	30	Ukrainian		7	No			No			In Ukraine		Infectious Disease		2012	Sumska	_Á„Ä__„Ü	Urban	Specialized AIDS Center		Public Hospital		68	100	80	4	100	85	2 additional visits
2017-10-24 09:18:00	2017-10-24 09:49:00	IP Address	77.90.193.14	100	1835	TRUE	2017-10-24 09:49:00	R_1eKuVhLKisoM7JQ					50.45	30.5233	anonymous	RU	Agree	Yes	Yes	Male	50	Ukrainian		6	No			No			In Ukraine		Infectious Disease		1995	Vinnitska	_Õ_ü_____ü„ _¡	Urban	Specialized AIDS Center		Public Hospital		39	90	150	4	90	50	2 additional visits
2017-10-27 08:52:00	2017-10-27 09:38:00	IP Address	93.77.58.106	100	2763	TRUE	2017-10-27 09:38:00	R_3Ok4K6UsFl3uCML					49.2328	28.481	anonymous	RU	Agree	Yes	Yes	Female	38	Ukrainian		5	No			Yes	0	1	In Ukraine		Infectious Disease		2003	Vinnitska	_Õ_ü_____ü„ _¡	Urban	Specialized AIDS Center		Public Hospital		90	95	75	4	95	60	2 additional visits
2017-11-03 02:04:00	2017-11-03 03:15:00	IP Address	92.113.168.3	100	4229	TRUE	2017-11-03 03:15:00	R_1ifioRp6jkFhDaF					50.45	30.5233	anonymous	RU	Agree	Yes	Yes	Female	50	Ukrainian		8	Yes	25	11	Yes	19	11	Other (please, specify):	_Ê__„„_ü„	Infectious Disease		1993	Vinnitska	_Ð___µ„Û_ü___¼_¡	Urban	Other/Multiple Locations (please specify):	_¼_¡_±_ü___µ„â _Ó_____µ„Û_ü„	Public Hospital		60	38	12	4	49	30	2 additional visits
2017-11-03 03:17:00	2017-11-03 05:33:00	IP Address	92.113.168.3	100	8171	TRUE	2017-11-03 05:33:00	R_2zi5akXy3CgTnWr					50.45	30.5233	anonymous	RU	Agree	Yes	Yes	Female	27	Ukrainian		7	Yes	7	0	No			In Ukraine		Other (please specify):	___È_ü___ü„à_µ„_¼_¡„ „ã_¡„Û___¡_¼___È_____ü„	2012	Vinnitska	_Õ_ü_____ü„ _¡	Urban	Specialized AIDS Center		Public Hospital		60	100	30	4	100	85	2 additional visits
2018-02-20 03:25:00	2018-02-20 06:21:00	IP Address	91.142.174.50	100	10558	TRUE	2018-02-20 06:21:00	R_uwG536Hceyl8eEF					50.4547	30.5238	anonymous	RU	Agree	Yes	Yes	Male	57	Ukrainian		4	Yes	1	6	Yes	0	3	In Ukraine		Infectious Disease		1985	Vinnitska	___ü_____ü„ _¡	Urban	Specialized AIDS Center		Public Hospital		70	90	100	4	95	80	4 additional visits
2017-10-28 09:51:00	2017-10-28 10:32:00	IP Address	94.178.46.131	100	2462	TRUE	2017-10-28 10:32:00	R_27v90OU5bfqTCIX					50.7593	25.3424	anonymous	RU	Agree	Yes	Yes	Female	51	Ukrainian		7	No			Yes	0	1	In Ukraine		Infectious Disease		1990	Volynska	_Á_µ_¼„Û_µ„â	Urban	Other/Multiple Locations (please specify):	_Ù___È_ü_¼_È_ü___ü_¼_¡ _¼_¡_±_ü___µ„â _Ó_____µ„Û_ü„	Public Hospital		40	40	30	4	40	54	2 additional visits
2017-11-03 00:27:00	2017-11-03 00:47:00	IP Address	193.109.145.23	100	1192	TRUE	2017-11-03 00:47:00	R_12EbaPRPnFigwKc					50.7593	25.3424	anonymous	RU	Agree	Yes	Yes	Female	51	Ukrainian		1	No			No			In Ukraine		Therapist		1991	Volynska	_Ý„Ä„ _¼	Urban	Specialized AIDS Center		Public Hospital		59	50	42	4	91	53	1 additional visit
2017-11-03 02:03:00	2017-11-03 02:37:00	IP Address	46.119.131.138	100	2045	TRUE	2017-11-03 02:37:00	R_1DRJFpCYen4vXna					50.7593	25.3424	anonymous	RU	Agree	Yes	Yes	Female	47	Ukrainian		7	No			No			In Ukraine		Infectious Disease		1998	Volynska	_Ý„Ä„ _¼	Urban	Specialized AIDS Center		Public Hospital	______„Ä___¡_È„Î_____µ „Ä„à„Û_µ_¦_«_µ___ü_µ	89	90	75	4	100	79	2 additional visits
2017-10-24 23:46:00	2017-10-25 02:00:00	IP Address	92.113.58.205	100	7993	TRUE	2017-10-25 02:00:00	R_z2sBIyVVECoPiGR					50.45	30.5233	anonymous	RU	Agree	Yes	Yes	Male	47	Ukrainian		6	No			No			In Ukraine		Infectious Disease		1994	Zakarpatska	_Õ_ü______„Û_¡_«____	Urban	Other/Multiple Locations (please specify):	___¡_±_ü___µ„â "_Ó_____µ„Û_ü„"	Public Hospital		59	10	56	4	9	50	2 additional visits
2017-10-27 02:09:00	2017-10-27 02:29:00	IP Address	92.113.6.144	100	1180	TRUE	2017-10-27 02:29:00	R_2R48ns8inHCXN9X					50.45	30.5233	anonymous	RU	Agree	Yes	Yes	Female	38	Ukrainian		6	No			No			In Ukraine		Pediatrics		2002	Zakarpatska	_£_¦____„Û___«	Urban	Specialized AIDS Center		Public Hospital		25	80	10	4	80	100	2 additional visits
2017-10-25 02:01:00	2017-11-10 00:40:00	IP Address	95.134.2.115	100	1381146	TRUE	2017-11-10 00:40:00	R_2AYxd1f9faonwen					50.45	30.5233	anonymous	RU	Agree	Yes	Yes	Male	47	Ukrainian		7	No			No			In Ukraine		Infectious Disease		1994	Zakarpatska	_Õ„Ü______„Û_¡_«____ _ü _Õ„Ü______„Û_¡_«____„_¼_ü__ „Û_¡______	Urban	Other/Multiple Locations (please specify):	___¡_±. "_Ó_____µ„Û_ü„" ___¡ „â_µ„Û_ü„â__„Û_ü_ü _±___È„Î___ü„ „Ü	Public Hospital		97	51	55	4	8	53	2 additional visits
2017-10-24 23:51:00	2017-10-25 02:30:00	IP Address	91.124.57.122	100	9530	TRUE	2017-10-25 02:30:00	R_2qxjk2EkpNbL6jZ					50.45	30.5233	anonymous	RU	Agree	Yes	Yes	Female	58	Ukrainian		7	No			No			In Ukraine		Other (please specify):	_ü__„ã_µ_¼„	1982	Zaporyzka	_Ñ__Ù___Ê___Ð_Â_¥	Urban	Specialized AIDS Center		Public Hospital		25	25	35	4	100	92	2 additional visits
2017-10-27 03:05:00	2017-10-27 03:32:00	IP Address	92.113.58.68	100	1598	TRUE	2017-10-27 03:32:00	R_sHXJsBSX3fPtB4t					50.45	30.5233	anonymous	RU	Agree	Yes	Yes	Female	55	Ukrainian		7	No			No			In Ukraine		Infectious Disease		1987	Zaporyzka	___¡___µ___¼_¡-_Ó___µ_À„Û____„_¼_¡„	Urban	Multi-Specialty or Hospital Based		Public Hospital		80	50	20	4	50	43	2 additional visits
2017-10-31 12:10:00	2017-10-31 12:29:00	IP Address	46.119.211.99	100	1170	TRUE	2017-10-31 12:29:00	R_3I4dM8kXLpWjXSD					47.85	35.2833	anonymous	RU	Agree	Yes	Yes	Female	57	Ukrainian		4	No			No			In Ukraine		Infectious Disease		1996	Zaporyzka	_Ñ_¡_À__„Û___¦„Î_µ	Urban	Specialized AIDS Center		Public Hospital		91	95	100	4	96	82	3 additional visits
2017-11-09 23:10:00	2017-11-09 23:45:00	IP Address	92.113.41.81	100	2124	TRUE	2017-11-09 23:45:00	R_2YzI7Lk5Iq1rVZc					50.45	30.5233	anonymous	RU	Agree	Yes	Yes	Female	49	Ukrainian		6	Yes	6	0	No			Other (please, specify):	_Ê__„„_ü„	Infectious Disease		1995	Zaporyzka	_Ï_µ_È_ü„â___À___È„Î	Urban	Specialized AIDS Center		Public Hospital		91	90	45	4	100	70	2 additional visits
2017-11-10 10:10:00	2017-11-10 10:38:00	IP Address	89.21.76.83	100	1635	TRUE	2017-11-10 10:38:00	R_3EEGJ4wdsj1qcqg					47.85	35.2833	anonymous	RU	Agree	Yes	Yes	Female	29	Ukrainian		5	No			No			In Ukraine		Infectious Disease		2012	Zaporyzka	_Ô_µ„Û_«„__„_¼	Urban	Multi-Specialty or Hospital Based		Public Hospital		49	100	75	4	100	60	1 additional visit
2017-10-25 03:16:00	2017-10-25 03:59:00	IP Address	46.175.86.190	93	2586	FALSE	2017-11-25 03:00:00	R_1cS14vbDEIV7a1C							anonymous	RU	Agree	Yes	Yes	Male	39	Ukrainian		4	No			No			In Ukraine		Other (please specify):	_«_µ„Û___¡„â_____µ___µ„Û___È_____ü„	2005	Zaporyzka	_Ï_µ_È_ü„â___À___È„Î	Urban	Specialized AIDS Center		Public Hospital		91	83	40	4	90	61	1 additional visit
2017-10-25 06:28:00	2017-10-25 08:15:00	IP Address	95.133.39.27	92	6437	FALSE	2017-11-25 07:15:00	R_pEsRuN8RZvwo4tr							anonymous	RU	Agree	Yes	Yes	Male	53	Ukrainian		3	No			No			In Ukraine		Obstetrics and Gynecology		1986	Zaporyzka	_Ñ_¡_À__„Û___¦„Î_µ	Urban	Specialized AIDS Center		Public Hospital		80	92	40	4	90	70	2 additional visits
2017-10-25 16:45:00	2017-10-26 08:57:00	IP Address	89.21.76.83	93	58359	FALSE	2017-11-26 07:57:00	R_2B3yCBuQi1pGzO7							anonymous	RU	Agree	Yes	Yes	Female	29	Ukrainian		6	No			No			In Ukraine		Infectious Disease		2012	Zaporyzka	_Ô_µ„Û_«„__„_¼	Urban	Multi-Specialty or Hospital Based		Public Hospital		91	100	85	4	96	72	1 additional visit
2017-10-26 03:28:00	2017-10-26 03:56:00	IP Address	93.171.251.70	100	1643	TRUE	2017-10-26 03:56:00	R_247PPjB9AIxmw5X					49.8993	28.6023	anonymous	RU	Agree	Yes	Yes	Female	62	Ukrainian		5	No			No			In Ukraine		Infectious Disease		1981	Zhytomyrska	_Ô_µ„Û_«_ü„à_µ__	Urban	Multi-Specialty or Hospital Based		Public Hospital		100	49	40	2	19	61	3 additional visits
2017-10-27 09:55:00	2017-10-27 10:31:00	IP Address	37.115.96.162	100	2125	TRUE	2017-10-27 10:31:00	R_uagoaBPvQyEkZKp					50.2649	28.6767	anonymous	RU	Agree	Yes	Yes	Female	57	Ukrainian		5	No			No			In Ukraine		Infectious Disease		1984	Zhytomyrska	_¦_ü„â_____ü„Û	Urban	Specialized AIDS Center		Public Hospital	____„ „Ä„à„Û_µ_¦_«_µ___ü_µ,„â„_„Û„Î___¡,„â„Ä_± _±___È„Î___ü„ _¡	71	71	85	4	96	84	1 additional visit
2017-11-03 03:07:00	2017-11-03 03:32:00	IP Address	95.133.150.66	100	1495	TRUE	2017-11-03 03:32:00	R_3RxWF0wu4j1ViTw					50.2649	28.6767	anonymous	RU	Agree	Yes	Yes	Female	60	Ukrainian		6	No			No			In Ukraine		Pediatrics		1980	Zhytomyrska	_Ð_ü„â_____ü„Û	Urban	Specialized AIDS Center		Public Hospital		80	70	100	4	91	90	2 additional visits
2017-11-11 15:25:00	2017-11-11 15:56:00	IP Address	95.132.40.172	100	1846	TRUE	2017-11-11 15:56:00	R_9YXeUcU95pp5vwd					50.4333	30.5167	anonymous	RU	Agree	Yes	Yes	Female	43	Ukrainian		5	Yes	12	0	No			In Ukraine		Infectious Disease		1998	Zhytomyrska	___È_µ__„_¼	Urban	Multi-Specialty or Hospital Based		Public Hospital		70	42	60	4	8	76	2 additional visits
2017-07-27 04:02:00	2017-07-27 04:37:00	IP Address	46.211.248.181	100	2116	TRUE	2017-07-27 04:37:00	R_32XTqxcyJLDzeHD					50.4333	30.5167	anonymous	RU	Agree	Yes	Yes	Female	57	Ukrainian		5	No			No			In Ukraine		Infectious Disease				zhytomyr	Urban	Specialized AIDS Center		Public Hospital	tb, prison, center, narko,	89	98	98	4	91	67	3 additional visits
2017-07-27 04:45:00	2017-07-27 05:31:00	IP Address	46.211.248.181	100	2769	TRUE	2017-07-27 05:31:00	R_3jHsQDk6TCho83D					50.4333	30.5167	anonymous	RU	Agree	Yes	Yes	Female	68	Ukrainian		8	No			No			In Ukraine		Therapist				zhytomyr	Urban	Specialized AIDS Center		Public Hospital		91	82	85	4	92	91	2 additional visits
2017-07-31 06:30:00	2017-07-31 07:25:00	IP Address	91.142.170.97	100	3293	TRUE	2017-07-31 07:25:00	R_1jcTha05BEjiYhj					50.4333	30.5167	anonymous	RU	Agree	Yes	Yes	Female	47	Ukrainian		7	No			No			In Ukraine		Infectious Disease				___ü_µ__	Urban	Specialized AIDS Center		Academic (Ministry of Higher Education)		90	98	40	4	95	91	3 additional visits
2017-07-31 07:49:00	2017-07-31 08:20:00	IP Address	91.142.174.50	100	1885	TRUE	2017-07-31 08:21:00	R_e5TxsbqqxRmQ7fP					50.4333	30.5167	anonymous	RU	Agree	Yes	Yes	Female	38	Ukrainian		6	No			No			In Ukraine		Pediatrics				odessa	Urban	Specialized AIDS Center		Public Hospital		91	100	75	4	80	81	3 additional visits
2017-07-31 08:40:00	2017-07-31 09:10:00	IP Address	91.142.174.50	100	1796	TRUE	2017-07-31 09:10:00	R_OEcgwbst4ZA64yl					50.4333	30.5167	anonymous	RU	Agree	Yes	Yes	Female	55	Russian		7	No			No			In Ukraine		Infectious Disease				_¼_ü_µ__	Urban	Multi-Specialty or Hospital Based		Academic (Ministry of Higher Education)		49	100	50	2	100	97	1 additional visit
2017-07-31 09:11:00	2017-08-01 03:26:00	IP Address	91.142.174.50	100	65718	TRUE	2017-08-01 03:26:00	R_ZmydsOdjolrlDQR					50.4333	30.5167	anonymous	RU	Agree	Yes	Yes	Female	59	Ukrainian		5	Yes	20	6	No			In Ukraine		Infectious Disease				_Ó___µ_À„Û	Urban	Specialized AIDS Center		Public Hospital		40	92	80	4	93	90	2 additional visits
2017-08-01 02:54:00	2017-08-01 03:36:00	IP Address	91.142.174.50	100	2548	TRUE	2017-08-01 03:36:00	R_3rZe1JW8TgisFu4					50.4333	30.5167	anonymous	RU	Agree	Yes	Yes	Female	66	Ukrainian		3	No			No			In Ukraine		Infectious Disease				Razdelnaya	Urban	Other/Multiple Locations (please specify):	cab. Doverie	Public Hospital		50	49	100	4	45	55	3 additional visits
2017-08-01 02:59:00	2017-08-01 03:39:00	IP Address	91.142.174.50	100	2367	TRUE	2017-08-01 03:39:00	R_1E0wZSlT3wj7V8q					50.4333	30.5167	anonymous	RU	Agree	Yes	Yes	Female	27	Ukrainian		7	No			No			In Ukraine		Infectious Disease				___ü„Ñ__	Urban	Specialized AIDS Center		Public Hospital		61	83	8	4	50	60	1 additional visit
2017-08-01 02:58:00	2017-08-01 03:54:00	IP Address	91.142.174.50	100	3330	TRUE	2017-08-01 03:54:00	R_O6AIlV9VrA2Fkqt					50.4333	30.5167	anonymous	RU	Agree	Yes	Yes	Male	50	Ukrainian		7	No			No			In Ukraine		Obstetrics and Gynecology				_¤_µ„Û_¼_¡„„„Ü	Urban	Specialized AIDS Center		Public Hospital		81	92	50	4	96	68	1 additional visit
2017-08-01 03:06:00	2017-08-01 04:23:00	IP Address	91.142.174.50	100	4589	TRUE	2017-08-01 04:23:00	R_1ReP8jbdIvxDLgZ					50.4333	30.5167	anonymous	RU	Agree	Yes	Yes	Female	52	Ukrainian		5	No			No			In Ukraine		Obstetrics and Gynecology				___«_µ„„_¡	Urban	Specialized AIDS Center		Public Hospital		53	92	80	4	100	92	2 additional visits
2017-08-01 06:04:00	2017-08-01 06:33:00	IP Address	91.142.174.50	100	1782	TRUE	2017-08-01 06:33:00	R_3MmKSY8pxVBecw9					50.4333	30.5167	anonymous	RU	Agree	Yes	Yes	Male	59	Ukrainian		8	No			Yes	0	1			Infectious Disease				_£___¡__„Î _¤_µ„Û_¼_¡„„_¼_¡„	Urban	Multi-Specialty or Hospital Based		Public Hospital		82	71	60	4	71	60	2 additional visits
[truncated: 163 more columns]
